# Supplementary material for: Reduced Expression of Brain-Enriched microRNAs in Glioblastomas Permits Targeted Regulation of a Cell Death Gene
Source: PLoS One. 2011 Sep 2;6(9):e24248. doi: 10.1371/journal.pone.0024248 (PMC3166303; doi:10.1371/journal.pone.0024248)
Supplement: Table S2 — Glioblastoma miRNA transcriptome. (XLSX) [file pone.0024248.s011.xlsx]

## Sheet: TableS2
Table S2: Glioblastoma miRNA transcriptome
miRNA name	Read count GBM ALL
hsa-miR-9	3631534
hsa-miR-26a	1998678
hsa-miR-21	1907477
hsa-let-7a	1624664
hsa-miR-181a	1321700
hsa-let-7b	940301
hsa-let-7c	803246
hsa-miR-125b	710509
hsa-miR-29a	308281
hsa-miR-92b	253939
hsa-let-7f	222652
hsa-miR-27a	203132
hsa-miR-29c	191524
hsa-miR-99a	163140
hsa-miR-320a	150350
hsa-miR-27b	137339
hsa-miR-92a	128498
hsa-miR-143	113099
hsa-miR-25	110251
hsa-let-7e	83207
hsa-miR-30a	76050
hsa-miR-23a	74104
hsa-miR-181b	61268
hsa-miR-16	59603
hsa-miR-30a*	58139
hsa-miR-100	56619
hsa-miR-99b	42121
hsa-miR-30d	37780
hsa-miR-22	35668
hsa-miR-125a-5p	29129
hsa-miR-30e*	28711
hsa-miR-221	28444
hsa-miR-101	26898
hsa-miR-93	23688
hsa-miR-23b	23681
hsa-miR-28-3p	22094
hsa-let-7i	21850
hsa-miR-127-3p	19125
hsa-miR-451	16859
hsa-miR-151-3p	16700
hsa-miR-26b	13495
hsa-miR-181d	12638
hsa-miR-191	12333
hsa-miR-129-5p	12036
hsa-miR-132	11315
hsa-miR-486-5p	10790
hsa-miR-9*	10188
hsa-miR-148a	9457
hsa-miR-146b-5p	9148
hsa-miR-219-2-3p	8169
hsa-miR-106b	8047
hsa-let-7g	7803
hsa-miR-10b	7548
hsa-miR-151-5p	6570
hsa-miR-3065-5p	6272
hsa-miR-30c	5990
hsa-miR-155	5948
hsa-miR-142-3p	5864
hsa-miR-421	5660
hsa-miR-185	5416
hsa-miR-140-3p	5387
hsa-miR-488	5005
hsa-let-7d	4982
hsa-miR-433	4850
hsa-miR-135a	4793
hsa-miR-181a*	4717
hsa-miR-423-3p	4633
hsa-miR-361-5p	4407
hsa-miR-10a	4148
hsa-miR-432	3913
hsa-miR-361-3p	3773
hsa-miR-130a	3654
hsa-miR-196a	3499
hsa-miR-125b-2*	3493
hsa-miR-181a-2*	3478
hsa-miR-126*	3470
hsa-miR-24	3369
hsa-miR-146a	3306
hsa-miR-324-5p	3228
hsa-miR-1180	3131
hsa-miR-744	3027
hsa-miR-224*	3022
hsa-miR-30e	2933
hsa-miR-181c	2905
hsa-miR-423-5p	2825
hsa-miR-20a	2778
hsa-miR-1246	2651
hsa-miR-874	2617
hsa-miR-378	2558
hsa-miR-338-5p	2518
hsa-miR-182	2449
hsa-miR-532-5p	2399
hsa-miR-29b	2342
hsa-miR-19b	2302
hsa-miR-339-3p	2245
hsa-miR-130b	2192
hsa-miR-222	2024
hsa-miR-140-5p	1960
hsa-miR-29a*	1959
hsa-miR-193a-5p	1945
hsa-miR-328	1930
hsa-miR-98	1898
hsa-miR-106b*	1869
hsa-miR-95	1811
hsa-miR-708	1790
hsa-miR-484	1745
hsa-miR-720	1736
hsa-miR-383	1711
hsa-miR-145	1700
hsa-miR-17	1523
hsa-miR-186	1441
hsa-miR-128	1403
hsa-miR-335*	1367
hsa-miR-28-5p	1314
hsa-miR-29c*	1298
hsa-miR-340	1285
hsa-miR-217	1276
hsa-miR-30b	1274
hsa-miR-369-3p	1212
hsa-miR-454	1202
hsa-miR-3184	1185
hsa-miR-382	1182
hsa-miR-381	1173
hsa-miR-195	1114
hsa-miR-379	1109
hsa-miR-181c*	1107
hsa-miR-15a	1088
hsa-miR-204	1084
hsa-miR-210	1075
hsa-miR-769-5p	1007
hsa-miR-450a	976
hsa-miR-135b	973
hsa-miR-30c-2*	971
hsa-miR-21*	940
hsa-miR-1290	900
hsa-miR-134	835
hsa-miR-20b	831
hsa-miR-197	823
hsa-miR-152	804
hsa-miR-660	762
hsa-miR-224	761
hsa-miR-126	749
hsa-miR-335	730
hsa-miR-132*	713
hsa-miR-584	712
hsa-miR-331-3p	709
hsa-miR-2964a-5p	707
hsa-miR-196b	702
hsa-miR-664	693
hsa-miR-192	687
hsa-miR-409-3p	675
hsa-miR-148b	673
hsa-miR-320b	662
hsa-miR-3615	619
hsa-miR-137	618
hsa-miR-532-3p	617
hsa-miR-497	603
hsa-miR-138	572
hsa-miR-184	556
hsa-miR-199a-5p	555
hsa-miR-7	535
hsa-miR-339-5p	528
hsa-miR-1301	524
hsa-miR-150	509
hsa-miR-125b-1*	500
hsa-miR-340*	466
hsa-miR-199b-5p	446
hsa-miR-10b*	443
hsa-miR-183	442
hsa-miR-598	437
hsa-miR-124	427
hsa-miR-3065-3p	425
hsa-miR-2392	420
hsa-miR-200c	417
hsa-miR-500a	413
hsa-miR-149	412
hsa-miR-130b*	400
hsa-miR-34a	397
hsa-miR-330-3p	390
hsa-miR-501-3p	386
hsa-miR-19a	380
hsa-miR-452	379
hsa-miR-574-5p	370
hsa-miR-127-5p	365
hsa-miR-362-5p	353
hsa-miR-154	353
hsa-miR-370	346
hsa-miR-374a	346
hsa-miR-330-5p	337
hsa-miR-129-3p	334
hsa-miR-891a	330
hsa-miR-424	329
hsa-miR-320d	325
hsa-let-7d*	324
hsa-miR-1299	315
hsa-miR-664*	313
hsa-miR-374a*	311
hsa-miR-708*	310
hsa-miR-941	283
hsa-miR-99a*	278
hsa-miR-99b*	274
hsa-miR-144*	269
hsa-miR-27b*	264
hsa-miR-455-5p	258
hsa-miR-3200-3p	258
hsa-miR-193b	254
hsa-miR-589	252
hsa-miR-185*	252
hsa-miR-107	249
hsa-miR-1260	248
hsa-miR-223	246
hsa-miR-301a	241
hsa-miR-1307	234
hsa-miR-4448	232
hsa-miR-15b	232
hsa-let-7i*	231
hsa-miR-190	229
hsa-miR-758	223
hsa-miR-29b-1*	222
hsa-miR-216b	210
hsa-miR-652	209
hsa-let-7a*	208
hsa-miR-136*	207
hsa-miR-144	204
hsa-miR-342-3p	197
hsa-miR-143*	193
hsa-miR-18a	191
hsa-miR-582-3p	187
hsa-miR-411	185
hsa-miR-3135b	178
hsa-miR-378c	169
hsa-miR-329	168
hsa-miR-935	167
hsa-miR-501-5p	166
hsa-miR-4443	163
hsa-miR-887	162
hsa-miR-376c	162
hsa-miR-106a	159
hsa-miR-885-3p	158
hsa-miR-539	154
hsa-miR-139-5p	152
hsa-miR-4482	150
hsa-miR-187	145
hsa-miR-200b	142
hsa-miR-654-3p	140
hsa-miR-487b	138
hsa-miR-431*	132
hsa-miR-323-3p	127
hsa-miR-193b*	126
hsa-miR-411*	124
hsa-miR-194	123
hsa-miR-363	122
hsa-miR-345	122
hsa-miR-1296	116
hsa-let-7f-2*	115
hsa-miR-590-3p	114
hsa-miR-500a*	113
hsa-miR-671-3p	113
hsa-miR-379*	112
hsa-miR-450b-5p	108
hsa-miR-885-5p	106
hsa-miR-425*	106
hsa-miR-505	106
hsa-miR-30d*	106
hsa-miR-125a-3p	105
hsa-miR-1285	102
hsa-miR-33a	101
hsa-miR-582-5p	101
hsa-miR-576-3p	97
hsa-let-7b*	97
hsa-miR-574-3p	96
hsa-miR-10a*	91
hsa-miR-1247	90
hsa-miR-1	90
hsa-miR-32	90
hsa-miR-212	89
hsa-miR-1271	89
hsa-miR-1287	89
hsa-miR-369-5p	88
hsa-miR-296-3p	88
hsa-miR-26b*	86
hsa-miR-889	85
hsa-miR-34c-5p	85
hsa-miR-4510	85
hsa-miR-320c	81
hsa-miR-891b	80
hsa-miR-625*	79
hsa-miR-105	78
hsa-miR-148a*	78
hsa-miR-504	77
hsa-miR-628-5p	77
hsa-miR-3605-3p	77
hsa-miR-124*	76
hsa-miR-629	73
hsa-miR-873	72
hsa-miR-136	72
hsa-miR-376a	72
hsa-miR-1468	72
hsa-miR-422a	71
hsa-miR-502-3p	70
hsa-miR-493*	69
hsa-miR-654-5p	68
hsa-miR-365	68
hsa-miR-23c	65
hsa-miR-3074-5p	64
hsa-miR-7-1*	62
hsa-miR-493	62
hsa-miR-495	61
hsa-miR-3907	60
hsa-miR-2355-3p	60
hsa-miR-550a	59
hsa-miR-2114	57
hsa-miR-377	57
hsa-miR-214	56
hsa-miR-454*	55
hsa-miR-514	55
hsa-miR-138-1*	54
hsa-miR-769-3p	53
hsa-miR-455-3p	53
hsa-miR-211	52
hsa-miR-770-5p	51
hsa-miR-323b-3p	51
hsa-miR-4454	51
hsa-let-7a-2*	50
hsa-miR-550a*	48
hsa-miR-592	46
hsa-miR-3613-5p	46
hsa-miR-146b-3p	46
hsa-miR-145*	46
hsa-miR-153	45
hsa-miR-362-3p	45
hsa-miR-22*	45
hsa-miR-375	44
hsa-miR-135a*	44
hsa-miR-214*	43
hsa-miR-1469	42
hsa-miR-29b-2*	42
hsa-miR-2682	42
hsa-miR-378*	42
hsa-miR-1226	42
hsa-miR-497*	41
hsa-miR-92b*	40
hsa-miR-542-3p	39
hsa-miR-543	38
hsa-miR-34c-3p	38
hsa-miR-410	36
hsa-miR-511	36
hsa-miR-193a-3p	36
hsa-miR-628-3p	35
hsa-miR-3943	35
hsa-miR-33b	35
hsa-miR-615-3p	34
hsa-miR-4745-5p	34
hsa-miR-2276	34
hsa-miR-509-3p	34
hsa-miR-218	33
hsa-miR-629*	33
hsa-miR-767-5p	32
hsa-miR-142-5p	32
hsa-miR-100*	32
hsa-miR-766	32
hsa-miR-3194-5p	31
hsa-miR-545*	31
hsa-miR-331-5p	31
hsa-miR-1261	30
hsa-miR-1251	30
hsa-miR-505*	30
hsa-miR-671-5p	29
hsa-miR-3647-3p	28
hsa-miR-92a-1*	28
hsa-miR-299-3p	27
hsa-miR-1179	27
hsa-miR-186*	27
hsa-miR-221*	27
hsa-miR-3928	27
hsa-miR-1260b	27
hsa-miR-296-5p	26
hsa-miR-491-5p	26
hsa-miR-513c	26
hsa-miR-4497	25
hsa-miR-4632	25
hsa-miR-324-3p	25
hsa-miR-548j	25
hsa-miR-377*	24
hsa-miR-17*	24
hsa-miR-4742-3p	24
hsa-miR-485-3p	23
hsa-miR-30b*	23
hsa-miR-425	23
hsa-miR-503	23
hsa-miR-374b*	22
hsa-miR-1303	21
hsa-miR-2115	21
hsa-miR-877	21
hsa-miR-937	21
hsa-miR-496	20
hsa-miR-5096	20
hsa-miR-4800-3p	20
hsa-miR-30c-1*	20
hsa-miR-191*	19
hsa-miR-1249	19
hsa-let-7g*	19
hsa-miR-1292	19
hsa-miR-490-3p	18
hsa-miR-4749-3p	18
hsa-miR-744*	18
hsa-miR-552	18
hsa-miR-508-3p	18
hsa-miR-551b*	18
hsa-miR-542-5p	18
hsa-miR-3177-3p	17
hsa-miR-624*	17
hsa-miR-548b-3p	17
hsa-miR-676	17
hsa-miR-101*	17
hsa-miR-200a	17
hsa-miR-483-5p	17
hsa-miR-93*	16
hsa-miR-326	16
hsa-miR-4421	16
hsa-miR-219-1-3p	15
hsa-miR-378d	15
hsa-miR-589*	15
hsa-miR-376b	14
hsa-miR-4802-3p	14
hsa-miR-216a	14
hsa-miR-1276	14
hsa-miR-215	14
hsa-miR-192*	14
hsa-miR-4446-3p	14
hsa-miR-4673	14
hsa-miR-346	14
hsa-miR-618	14
hsa-miR-486-3p	14
hsa-miR-1343	14
hsa-miR-1295	14
hsa-miR-4677-3p	14
hsa-miR-424*	14
hsa-miR-3154	13
hsa-miR-4787-5p	13
hsa-miR-1262	13
hsa-miR-888	13
hsa-miR-34b	13
hsa-miR-3960	13
hsa-miR-491-3p	13
hsa-miR-3687	13
hsa-miR-1254	13
hsa-miR-195*	13
hsa-miR-548d-5p	13
hsa-miR-3174	13
hsa-miR-208b	12
hsa-miR-122	12
hsa-miR-301b	12
hsa-miR-3691-5p	12
hsa-miR-3074-3p	12
hsa-miR-1250	12
hsa-miR-19b-1*	12
hsa-miR-3192	12
hsa-miR-3605-5p	12
hsa-miR-942	12
hsa-miR-4516	12
hsa-miR-551b	12
hsa-miR-3944-5p	11
hsa-miR-3940-3p	11
hsa-miR-2681	11
hsa-miR-1298	11
hsa-miR-2113	11
hsa-miR-1269	11
hsa-let-7e*	11
hsa-miR-376a*	10
hsa-miR-15b*	10
hsa-miR-760	10
hsa-miR-548c-5p	10
hsa-miR-4647	10
hsa-miR-3652	10
hsa-miR-323b-5p	10
hsa-miR-150*	10
hsa-miR-3124-5p	10
hsa-let-7f-1*	10
hsa-miR-1972	10
hsa-miR-3127-5p	10
hsa-miR-4725-3p	10
hsa-miR-548k	10
hsa-miR-4792	10
