# Supplementary material for: Reduced Expression of Brain-Enriched microRNAs in Glioblastomas Permits Targeted Regulation of a Cell Death Gene
Source: PLoS One. 2011 Sep 2;6(9):e24248. doi: 10.1371/journal.pone.0024248 (PMC3166303; doi:10.1371/journal.pone.0024248)
Supplement: Table S7 — 5′-end variations and strand dominance in select miRNAs. (XLSX) [file pone.0024248.s016.xlsx]

## Sheet: TableS7
Table S7: 5’ end variations and strand dominance in select miRNAs
pre-miRNA	arm	Dominant arm		Variation	Sequence	Average % of reads
		NB	GBM			NB	GBM
pre-miR-30a	5p	1/3	6/6	--	...UGUAAACAUCCUCGACUGGAAGC	0.97	0.98
	3p	2/3	0/6	--	...CUUUCAGUCGGAUGUUUGCAGC	0.87	0.87
				5' truncation	..._UUUCAGUCGGAUGUUUGCAGC	0.12	0.12
pre-miR-101	5p	0	0	5' addition	(U)CAGUUAUCACAGUGCUGAUG	0.65	0.69
				--	...CAGUUAUCACAGUGCUGAUG	0.35	0.31
	3p	ALL	ALL	5' addition	(G)UACAGUACUGUGAUAACUGAAG	0.37	0.29
				--	...UACAGUACUGUGAUAACUGAAG	0.62	0.7
pre-miR-106b	5p	2/3	5/6	--	...UAAAGUGCUGACAGUGCAGAU	1	0.99
	3p	1/3	1/6	2 nt 5' addition	(UA)CCGCACUGUGGGUACUUGCU	0.07	0.24
				--	....CCGCACUGUGGGUACUUGCUGC	0.89	0.71
pre-miR-124	5p	0	0	--	...CGUGUUCACAGCGGACCUUGA	0.88	1
				5' truncation	..._GUGUUCACAGCGGACCUUGA	0.06	0
	3p	ALL	ALL	5' addition	(U)UAAGGCACGCGGUGAAUGC	0.41	0.58
				--	...UAAGGCACGCGGUGAAUGC	0.58	0.4
pre-miR-324	5p	2/3	3/6	--	...CGCAUCCCCUAGGGCAUUGGUGU	0.91	0.97
	3p	1/3	3/6	2 nt 5' addition	(CC)ACUGCCCCAGGUGCUGCUGG	0.57	0.17
				--	....ACUGCCCCAGGUGCUGCUGG	0.42	0.8
pre-miR-330	5p	0/3	4/6	--	...UCUCUGGGCCUGUGUCUUAGGCU	0.97	0.98
	3p	3/3	2/6	--	...GCAAAGCACACGGCCUGCAGAGA	0.49	0.57
				5' truncation	..._CAAAGCACACGGCCUGCAGAGA	0.34	0.36
pre-miR-335	5p	0/3	1/6	--	...UCAAGAGCAAUAACGAAAAAUG	0.99	0.99
	3p	3/3	5/6	5' addition	(G)UUUUUCAUUAUUGCUCCUGAC	0.28	0.12
				--	...UUUUUCAUUAUUGCUCCUGACC	0.68	0.86
pre-miR-411	5p	2/3	6/6	5' addition	(A)UAGUAGACCGUAUAGCGUACG	0.55	0.41
				--	...UAGUAGACCGUAUAGCGUACG	0.43	0.57
	3p	1/3	0/6	--	...UAUGUAACACGGUCCACUAAC	0.97	0.98
pre-miR-708	5p	0/3	3/6	--	...AAGGAGCUUACAAUCUAGCUGGG	0.96	0.97
	3p	3/3	3/6	5' addition	(C)AACUAGACUGUGAGCUUCUAGA	0.18	0.31
				--	...AACUAGACUGUGAGCUUCUAGA	0.75	0.57
Dominant arm indicates the number of non-tumor brain (NB) or glioblastoma (GBM) libraries in which either the 5p or 3p arm of the pre-miRNA is preferentially expressed according to read counts. 5’ nucleotide additions are highlighted in parentheses while truncations are denoted by “_”.
